# Supplementary material for: First record and DNA barcoding of Donacaulaniloticus (Zeller, 1867) from the Iberian Peninsula (Lepidoptera: Crambidae)
Source: Biodivers Data J. 2021 Nov 16;9:e70193. doi: 10.3897/BDJ.9.e70193 (PMC9878576; doi:10.3897/BDJ.9.e70193)
Supplement: XML Treatment for Donacaula niloticus [file BDJ.9.e70193-treatment1.xml]

<!DOCTYPE tp:taxon-treatment
  PUBLIC "-//TaxonX//DTD Taxonomic Treatment Publishing DTD v0 20100105//EN" "tax-treatment-NSO.dtd">
<tp:taxon-treatment xmlns:tp="http://www.plazi.org/taxpub"><tp:treatment-meta><mixed-citation publication-type="journal"><person-group><name><surname>Guerrero</surname><given-names>Juan J</given-names></name><name><surname>Pozas</surname><given-names>Manuel</given-names></name><name><surname>Ortiz</surname><given-names>Antonio S</given-names></name></person-group><article-title>First record and DNA barcoding of <italic><tp:taxon-name><tp:taxon-name-part taxon-name-part-type="genus" reg="Donacaula">Donacaula</tp:taxon-name-part><tp:taxon-name-part taxon-name-part-type="species" reg="niloticus">niloticus</tp:taxon-name-part></tp:taxon-name></italic> (Zeller, 1867) from the Iberian Peninsula (<tp:taxon-name><tp:taxon-name-part taxon-name-part-type="order">Lepidoptera</tp:taxon-name-part></tp:taxon-name>: <tp:taxon-name><tp:taxon-name-part taxon-name-part-type="family">Crambidae</tp:taxon-name-part></tp:taxon-name>)</article-title><source>Biodivers Data J</source><day>16</day><month>11</month><year>2021</year><volume>9</volume><pub-id pub-id-type="doi">10.3897/BDJ.9.e70193</pub-id></mixed-citation></tp:treatment-meta><tp:nomenclature><tp:taxon-name>
            <object-id xmlns:xlink="http://www.w3.org/1999/xlink" content-type="arpha" xlink:type="simple">BA57C87D-617C-568C-BEB0-08E4550B3C75</object-id>
            <tp:taxon-name-part taxon-name-part-type="genus">Donacaula</tp:taxon-name-part>
            <tp:taxon-name-part taxon-name-part-type="species">niloticus</tp:taxon-name-part>
          </tp:taxon-name><tp:taxon-authority>(Zeller, 1867)</tp:taxon-authority><tp:nomenclature-citation-list><tp:nomenclature-citation><tp:taxon-name>
                <tp:taxon-name-part taxon-name-part-type="genus" reg="Schoenobius">Schoenobius</tp:taxon-name-part>
                <tp:taxon-name-part taxon-name-part-type="species" reg="niloticus">niloticus</tp:taxon-name-part>
              </tp:taxon-name><comment> <xref ref-type="bibr" rid="B7411645">Zeller 1867</xref>: 462, pl. 24, fig. 2.</comment></tp:nomenclature-citation><tp:nomenclature-citation><tp:taxon-name>
                <tp:taxon-name-part taxon-name-part-type="genus" reg="Donacaula"/>
                <tp:taxon-name-part taxon-name-part-type="species" reg="niloticus"/>
              </tp:taxon-name><comment>(TL: Egypt, Alexandria)</comment></tp:nomenclature-citation></tp:nomenclature-citation-list></tp:nomenclature><tp:treatment-sec sec-type="materials"><title>Materials</title><list list-type="alpha-lower" list-content="occurrences"><list-item><p><bold>Type status:</bold> <named-content xmlns:xlink="http://www.w3.org/1999/xlink" content-type="dwc:typeStatus" xlink:type="simple">Other material</named-content>. <bold>Occurrence:</bold> recordedBy: <named-content xmlns:xlink="http://www.w3.org/1999/xlink" content-type="dwc:recordedBy" xlink:type="simple">J.J. Guerrero</named-content>; individualCount: <named-content xmlns:xlink="http://www.w3.org/1999/xlink" content-type="dwc:individualCount" xlink:type="simple">1</named-content>; sex: <named-content xmlns:xlink="http://www.w3.org/1999/xlink" content-type="dwc:sex" xlink:type="simple">female</named-content>; lifeStage: <named-content xmlns:xlink="http://www.w3.org/1999/xlink" content-type="dwc:lifeStage" xlink:type="simple">adult</named-content>; disposition: <named-content xmlns:xlink="http://www.w3.org/1999/xlink" content-type="dwc:disposition" xlink:type="simple">in collection</named-content>; <bold>Taxon:</bold> scientificName: <named-content xmlns:xlink="http://www.w3.org/1999/xlink" content-type="dwc:scientificName" xlink:type="simple"><tp:taxon-name><tp:taxon-name-part taxon-name-part-type="genus" reg="Donacaula">Donacaula</tp:taxon-name-part><tp:taxon-name-part taxon-name-part-type="species" reg="niloticus">niloticus</tp:taxon-name-part></tp:taxon-name> (Zeller, 1867)</named-content>; kingdom: <named-content xmlns:xlink="http://www.w3.org/1999/xlink" content-type="dwc:kingdom" xlink:type="simple"><tp:taxon-name><tp:taxon-name-part taxon-name-part-type="kingdom">Animalia</tp:taxon-name-part></tp:taxon-name></named-content>; phylum: <named-content xmlns:xlink="http://www.w3.org/1999/xlink" content-type="dwc:phylum" xlink:type="simple"><tp:taxon-name><tp:taxon-name-part taxon-name-part-type="phylum">Arthropoda</tp:taxon-name-part></tp:taxon-name></named-content>; class: <named-content xmlns:xlink="http://www.w3.org/1999/xlink" content-type="dwc:class" xlink:type="simple"><tp:taxon-name><tp:taxon-name-part taxon-name-part-type="class">Insecta</tp:taxon-name-part></tp:taxon-name></named-content>; order: <named-content xmlns:xlink="http://www.w3.org/1999/xlink" content-type="dwc:order" xlink:type="simple"><tp:taxon-name><tp:taxon-name-part taxon-name-part-type="order">Lepidoptera</tp:taxon-name-part></tp:taxon-name></named-content>; family: <named-content xmlns:xlink="http://www.w3.org/1999/xlink" content-type="dwc:family" xlink:type="simple"><tp:taxon-name><tp:taxon-name-part taxon-name-part-type="family">Crambidae</tp:taxon-name-part></tp:taxon-name></named-content>; genus: <named-content xmlns:xlink="http://www.w3.org/1999/xlink" content-type="dwc:genus" xlink:type="simple"><tp:taxon-name><tp:taxon-name-part taxon-name-part-type="genus">Donacaula</tp:taxon-name-part></tp:taxon-name></named-content>; specificEpithet: <named-content xmlns:xlink="http://www.w3.org/1999/xlink" content-type="dwc:specificEpithet" xlink:type="simple"><tp:taxon-name><tp:taxon-name-part taxon-name-part-type="genus" reg="Donacaula"/><tp:taxon-name-part taxon-name-part-type="species" reg="niloticus">niloticus</tp:taxon-name-part></tp:taxon-name></named-content>; taxonRank: <named-content xmlns:xlink="http://www.w3.org/1999/xlink" content-type="dwc:taxonRank" xlink:type="simple">species</named-content>; verbatimTaxonRank: <named-content xmlns:xlink="http://www.w3.org/1999/xlink" content-type="dwc:verbatimTaxonRank" xlink:type="simple">sp.</named-content>; scientificNameAuthorship: <named-content xmlns:xlink="http://www.w3.org/1999/xlink" content-type="dwc:scientificNameAuthorship" xlink:type="simple">(Zeller, 1867)</named-content>; taxonomicStatus: <named-content xmlns:xlink="http://www.w3.org/1999/xlink" content-type="dwc:taxonomicStatus" xlink:type="simple">accepted</named-content>; <bold>Location:</bold> country: <named-content xmlns:xlink="http://www.w3.org/1999/xlink" content-type="dwc:country" xlink:type="simple">Spain</named-content>; stateProvince: <named-content xmlns:xlink="http://www.w3.org/1999/xlink" content-type="dwc:stateProvince" xlink:type="simple">Andalusia</named-content>; county: <named-content xmlns:xlink="http://www.w3.org/1999/xlink" content-type="dwc:county" xlink:type="simple">Cadiz</named-content>; locality: <named-content xmlns:xlink="http://www.w3.org/1999/xlink" content-type="dwc:locality" xlink:type="simple">Trebujena, Saltmarshes of Adventus, Seno de la Esparraguera</named-content>; verbatimCoordinates: <named-content xmlns:xlink="http://www.w3.org/1999/xlink" content-type="dwc:verbatimCoordinates" xlink:type="simple">36°53'31.20"N 6°15'36.00"W</named-content>; verbatimLatitude: <named-content xmlns:xlink="http://www.w3.org/1999/xlink" content-type="dwc:verbatimLatitude" xlink:type="simple">36°53'31.20"N</named-content>; verbatimLongitude: <named-content xmlns:xlink="http://www.w3.org/1999/xlink" content-type="dwc:verbatimLongitude" xlink:type="simple">6°15'36.00"W</named-content>; <bold>Identification:</bold> identifiedBy: <named-content xmlns:xlink="http://www.w3.org/1999/xlink" content-type="dwc:identifiedBy" xlink:type="simple">J.J. Guerrero</named-content>; dateIdentified: <named-content xmlns:xlink="http://www.w3.org/1999/xlink" content-type="dwc:dateIdentified" xlink:type="simple">2020</named-content>; <bold>Event:</bold> samplingProtocol: <named-content xmlns:xlink="http://www.w3.org/1999/xlink" content-type="dwc:samplingProtocol" xlink:type="simple">light trap</named-content>; eventDate: <named-content xmlns:xlink="http://www.w3.org/1999/xlink" content-type="dwc:eventDate" xlink:type="simple">08/09/2020</named-content>; year: <named-content xmlns:xlink="http://www.w3.org/1999/xlink" content-type="dwc:year" xlink:type="simple">2020</named-content>; month: <named-content xmlns:xlink="http://www.w3.org/1999/xlink" content-type="dwc:month" xlink:type="simple">9</named-content>; day: <named-content xmlns:xlink="http://www.w3.org/1999/xlink" content-type="dwc:day" xlink:type="simple">8</named-content>; <bold>Record Level:</bold> institutionCode: <named-content xmlns:xlink="http://www.w3.org/1999/xlink" content-type="dwc:institutionCode" xlink:type="simple">ZAF-UMU</named-content>; collectionCode: <named-content xmlns:xlink="http://www.w3.org/1999/xlink" content-type="dwc:collectionCode" xlink:type="simple">RCBA</named-content>; basisOfRecord: <named-content xmlns:xlink="http://www.w3.org/1999/xlink" content-type="dwc:basisOfRecord" xlink:type="simple">PreservedSpecimen</named-content></p></list-item></list></tp:treatment-sec><tp:treatment-sec sec-type="Taxon discussion"><title>Taxon discussion</title><p>The Iberian specimen showed morphological traits (Figs <xref ref-type="fig" rid="F7166613">1</xref>, <xref ref-type="fig" rid="F7166623">2</xref>) typical of European individuals of <italic><tp:taxon-name><tp:taxon-name-part taxon-name-part-type="genus" reg="Donacaula">Donacaula</tp:taxon-name-part><tp:taxon-name-part taxon-name-part-type="species" reg="niloticus">niloticus</tp:taxon-name-part></tp:taxon-name></italic> according to the diagnosis in <xref ref-type="bibr" rid="B7165355">Goater et al. (2005)</xref>, <xref ref-type="bibr" rid="B7165417">Slamka (2008)</xref>and <xref ref-type="bibr" rid="B7165390">Leraut (2012)</xref>. These diagnostic characters, compared to the other European species of <italic><tp:taxon-name><tp:taxon-name-part taxon-name-part-type="genus" reg="Donacaula">Donacaula</tp:taxon-name-part></tp:taxon-name></italic>, are for the male: forewing with dark brownish line from the costal margin to approximately the centre of the wing, parallel to the outer margin; and for the female: forewing with white discocellular spot and apex non-pointed. Integrating the evidence from COI mitochondrial DNA sequences and adult morphology, we conclude that the <italic><tp:taxon-name><tp:taxon-name-part taxon-name-part-type="genus" reg="Donacaula">D.</tp:taxon-name-part><tp:taxon-name-part taxon-name-part-type="species" reg="niloticus">niloticus</tp:taxon-name-part></tp:taxon-name></italic> specimen collected in the saltmarshes of Adventus (Cádiz) is genetically different to other species included in the genus <italic><tp:taxon-name><tp:taxon-name-part taxon-name-part-type="genus" reg="Donacaula">Donacaula</tp:taxon-name-part></tp:taxon-name></italic> from Europe and North America.</p></tp:treatment-sec><tp:treatment-sec><!--Section generated to contain objects referenced in tp:taxon-treatment.--><fig id="F7166613" position="float" orientation="portrait"><object-id xmlns:xlink="http://www.w3.org/1999/xlink" content-type="arpha" xlink:type="simple">6B4E9A67-F6BE-5EA5-A0AD-A1AB6A340350</object-id><object-id xmlns:xlink="http://www.w3.org/1999/xlink" content-type="doi" xlink:type="simple">10.3897/BDJ.9.e70193.figure1</object-id><object-id xmlns:xlink="http://www.w3.org/1999/xlink" content-type="zenodo_dep_id" xlink:type="simple">5722754</object-id><label>Figure 1.</label><caption><p>Adult specimens of <italic><tp:taxon-name><tp:taxon-name-part taxon-name-part-type="genus" reg="Donacaula">Donacaula</tp:taxon-name-part><tp:taxon-name-part taxon-name-part-type="species" reg="niloticus">niloticus</tp:taxon-name-part></tp:taxon-name></italic> (Zeller) from Marismas de Trebujena, Cádiz, 8-IX-2020. <bold>A</bold>. Female specimen (A.S. Ortiz); <bold>B.</bold> Male specimen photographed at the same locality and date (M. Pozas); <bold>C.</bold> Female specimen photographed at the same locality and date (M. Pozas).</p></caption><graphic xmlns:xlink="http://www.w3.org/1999/xlink" xlink:href="bdj-09-e70193-g001.jpg" position="float" id="oo_553946.jpg" orientation="portrait" xlink:type="simple"><uri content-type="original_file" xlink:type="simple">https://binary.pensoft.net/fig/553946</uri></graphic></fig><fig id="F7166623" position="float" orientation="portrait"><object-id xmlns:xlink="http://www.w3.org/1999/xlink" content-type="arpha" xlink:type="simple">F5119BB7-0807-5991-9CBC-8FC0222A1D2D</object-id><object-id xmlns:xlink="http://www.w3.org/1999/xlink" content-type="doi" xlink:type="simple">10.3897/BDJ.9.e70193.figure2</object-id><object-id xmlns:xlink="http://www.w3.org/1999/xlink" content-type="zenodo_dep_id" xlink:type="simple">5722756</object-id><label>Figure 2.</label><caption><p>Female genitalia of <italic><tp:taxon-name><tp:taxon-name-part taxon-name-part-type="genus" reg="Donacaula">Donacaula</tp:taxon-name-part><tp:taxon-name-part taxon-name-part-type="species" reg="niloticus">niloticus</tp:taxon-name-part></tp:taxon-name></italic> (Zeller). Genital prep. slide G700. <bold>A.</bold> General view ; <bold>B.</bold> Ductus bursae detail.</p></caption><graphic xmlns:xlink="http://www.w3.org/1999/xlink" xlink:href="bdj-09-e70193-g002.jpg" position="float" id="oo_553949.jpg" orientation="portrait" xlink:type="simple"><uri content-type="original_file" xlink:type="simple">https://binary.pensoft.net/fig/553949</uri></graphic></fig></tp:treatment-sec><ref-list><ref id="B7411645"><element-citation xmlns:xlink="http://www.w3.org/1999/xlink" publication-type="article" xlink:type="simple"><person-group person-group-type="author"><name name-style="western"><surname>Zeller</surname><given-names>P. C.</given-names></name></person-group><year>1867</year><article-title><tp:taxon-name><tp:taxon-name-part taxon-name-part-type="family">Choreutidae</tp:taxon-name-part></tp:taxon-name> and <tp:taxon-name><tp:taxon-name-part taxon-name-part-type="subfamily">Crambinae</tp:taxon-name-part></tp:taxon-name>, collected in Egypt, by the Rev. O. P. Cambridge, January to April, 1864.</article-title><source>Transaction of the Entomology Society of London (ser. 3)</source><volume>5</volume><fpage>461</fpage><lpage>466, pl. 24</lpage></element-citation></ref><ref id="B7165355"><element-citation xmlns:xlink="http://www.w3.org/1999/xlink" publication-type="chapter" xlink:type="simple"><person-group person-group-type="author"><name name-style="western"><surname>Goater</surname><given-names>B</given-names></name><name name-style="western"><surname>Nuss</surname><given-names>M</given-names></name><name name-style="western"><surname>Speidel</surname><given-names>W</given-names></name></person-group><year>2005</year><chapter-title>Pyraloidea I (Crambidae: Acentropinae, Evergestinae, Heliothelinae, Schoenobiinae, Scopariinae).</chapter-title><person-group person-group-type="editor"><name name-style="western"><surname>Huemer</surname><given-names>P</given-names></name><name name-style="western"><surname>Karsholt</surname><given-names>O</given-names></name></person-group><source>Microlepidoptera of Europe, 4.</source><publisher-name>Apollo Books</publisher-name><publisher-loc>Stentrup</publisher-loc><size units="page">304</size><pub-id pub-id-type="doi">10.1163/9789004475489</pub-id></element-citation></ref><ref id="B7165417"><element-citation xmlns:xlink="http://www.w3.org/1999/xlink" publication-type="book" xlink:type="simple"><person-group person-group-type="author"><name name-style="western"><surname>Slamka</surname><given-names>F</given-names></name></person-group><year>2008</year><source><tp:taxon-name><tp:taxon-name-part taxon-name-part-type="superfamily">Pyraloidea</tp:taxon-name-part></tp:taxon-name> (Lepidoptea) of Europe, Volume 2. <tp:taxon-name><tp:taxon-name-part taxon-name-part-type="subfamily">Crambinae</tp:taxon-name-part></tp:taxon-name> &amp; <tp:taxon-name><tp:taxon-name-part taxon-name-part-type="subfamily">Schoenobiinae</tp:taxon-name-part></tp:taxon-name></source><publisher-name>Frankisek Slamka</publisher-name><publisher-loc>Bratislava</publisher-loc><size units="page">223</size></element-citation></ref><ref id="B7165390"><element-citation xmlns:xlink="http://www.w3.org/1999/xlink" publication-type="book" xlink:type="simple"><person-group person-group-type="author"><name name-style="western"><surname>Leraut</surname><given-names>P</given-names></name></person-group><year>2012</year><source>Moths of Europe, Volume III. Zygaenids, Pyralids 1 and Brachodids.</source><publisher-name>N.A.P Editions</publisher-name><publisher-loc>Rodez</publisher-loc><size units="page">604</size></element-citation></ref></ref-list></tp:taxon-treatment>
